# Supplementary material for: DECIPHER-PRAD: an advanced fragmentomics-based cell-free DNA assay for prostate cancer early detection
Source: Cell Commun Signal. 2025 Nov 29;24:2. doi: 10.1186/s12964-025-02522-3 (PMC12765298; doi:10.1186/s12964-025-02522-3)
Supplement: Supplementary file 1 — Supplementary Material 1. [file 12964_2025_2522_MOESM1_ESM.xlsx]

## Sheet: Table S1
Table S1. Clinical characteristics of enrolled participants
Characteristics	Training cohort (n=220)		Validation cohort (n=159)		Training vs Validation
	Non-cancer (n=114)	Cancer (n=106)	Non-cancer (n=76)	Cancer (n=83)	Non-cancer P value	Cancer P value
Age, mean (SD)	58.99 (8.73)	70.55 (7.70)	60.41 (10.22)	71.23 (7.73)	0.478	0.799
PSA total, mean (SD)	3.43 (3.19)	19.34 (22.79)	3.61 (5.06)	37.48 (194.09)	0.647	0.097
PSA group, No. (%)					0.441	0.538
<4	60 (52.6)	5 (4.7)	46 (60.5)	6 (7.2)
4-10	43 (37.7)	39 (36.8)	22 (28.9)	42 (50.6)
>=10	4 (3.6)	57 (53.8)	5 (6.6)	31 (37.3)
Unknown	7 (6.1)	5 (4.7)	3 (3.9)	4 (4.8)
Stage at diagnosis, No. (%)						0.006
Non-cancer	114 (100.0)	-	76 (100.0)	-	1
I	-	1 (0.9)	-	11 (13.3)
II	-	56 (52.8)	-	38 (45.8)
III	-	37 (34.9)	-	25 (30.1)
IV	-	12 (11.3)	-	9 (10.8)
Non-malignant prostatic abnormalities, No. (%)					0.605
Benign hyperplasia	9 (7.9)	-	9 (11.8)	-
Cyst	7 (6.1)	-	2 (2.6)	-
Calcification	56 (49.1)	-	37 (48.7)	-
Enlargement	64 (56.1)	-	37 (48.7)	-
Prostatitis	10 (8.8)	-	9 (11.8)	-
Gleason-biopsy, No. (%)						0.147
Non-cancer	114 (100.0)	-	76 (100.0)	-
<=6	-	17 (16.0)	-	11 (13.3)
3+4	-	39 (36.8)	-	34 (41.0)
4+3	-	22 (20.8)	-	13 (15.7)
8	-	12 (11.3)	-	5 (6.0)
9-10	-	10 (9.4)	-	6 (7.2)
Unknown	-	6 (5.7)	-	14 (16.9)
Gleason-surgery, No. (%)						0.19
Non-cancer	114 (100.0)	-	76 (100.0)	-
<=6	-	15 (14.2)	-	10 (12.0)
3+4	-	40 (37.7)	-	26 (31.3)
4+3	-	24 (22.6)	-	21 (25.3)
8	-	13 (12.3)	-	6 (7.2)
9-10	-	8 (7.5)	-	6 (7.2)
Unknown	-	6 (5.7)	-	14 (16.9)
SD, standard deviation; PSA, prostate-specific antigen,Wilcoxon rank-sum test - Age and PSA,Fisher's exact test - others
